# Supplementary material for: Eco-Friendly Synthesis of Quinazoline Derivatives Through Visible Light-Driven Photocatalysis Using Curcumin-Sensitized Titanium Dioxide
Source: Materials (Basel). 2024 Dec 20;17(24):6235. doi: 10.3390/ma17246235 (PMC11676707; doi:10.3390/ma17246235)
Supplement: Supplementary file 1 [file materials-17-06235-s001.zip]

Archive with 1 entries (1 files):
- materials-3298802-supplementary.pdf
